# Supplementary material for: Evaluation of Suburethral Tissue Elasticity Using Strain Elastography in Women with Stress Urinary Incontinence
Source: J Clin Med. 2025 Aug 8;14(16):5617. doi: 10.3390/jcm14165617 (PMC12386704; doi:10.3390/jcm14165617)
Supplement: Supplementary file 1 [file jcm-14-05617-s001.zip]

Archive with 1 entries (1 files):
- jcm-3767994-supplementary.pdf
